# Supplementary material for: Immunohistochemical Evaluation of Basal and Luminal Markers in Bladder Cancer: A Study from a Single Institution
Source: Life (Basel). 2024 Dec 17;14(12):1670. doi: 10.3390/life14121670 (PMC11728301; doi:10.3390/life14121670)
Supplement: Supplementary file 1 [file life-14-01670-s001.zip]

Archive with 1 entries (1 files):
- life-3313023-supplementary.pdf
